# Supplementary material for: The impact of intravenous methylprednisolone pulses on renal survival in anti-neutrophil cytoplasmic antibody associated vasculitis with severe renal injury patients: a retrospective study
Source: BMC Nephrol. 2017 Dec 29;18:381. doi: 10.1186/s12882-017-0782-4 (PMC5747949; doi:10.1186/s12882-017-0782-4)
Supplement: Supplementary file 1 — The dataset analyzed in the present study. (XLSX 33 kb) [file 12882_2017_782_MOESM1_ESM.xlsx]

## Sheet: 已恢复_工作表1
Number	Group	Age	Course(month)	Pathology1	sclerosis	cellularc	necrosis	fibrosis	infiltrates	crescent	cellular	circumferential	fibrous	segmental	sex 1=male,2=female	eGFR(ml/min/1.73 m2)	WBC(10^9/L)	HB(g/L)	PLT(10^9/L)	UPCR	hematuresis(+)	ALB(g/L)	GLO(g/L)	ALT(u/L)	Cr(µmol/L)	ESR(mm/h)	CRP(mg/L)	MP0	MPOpostive	PR3	PR3postive	BVAS	infection	lung	kidney length(cm)	prognosis(1=dialysis independent, 2=ESRD, 3=lost to follow-up, 4=death)	prognosis(1=ESRD/death, 0=dialysis independent)	COX day	Treatment(1=P,2=P+IVC,3=P+MMF,4=P+others)	Cr(end of follow-up)	eGFR(end of follow-up)
1	MP group	43	1	1	0.5	0.25	0	0	1	0.2813	0.0938	0.1563	0	0.0313	2	8.95	9.6	82	267	3.35	3	30.1	31.3	6	486	114		100	1	1.4	0	12	0	1	11.1	3			2	457	10
2	MP group	45	1	1	0.0323	0.5161	1	1	2	0.8065	0.5161	0	0	0.2903	2	3.26	3.6	70	163		3	31.5	37	5	1158	127	2.3	45.3	1	2	0	21	0	1	12.3	2	1	135	2	201	24.59
3	MP group	57	1	1	0.1667	0.3056	0	2	2	0.3889	0.1667	0.1389	0.0278	0.0556	2	6.78	11.7	67	127	3.69	4	25.2	31.8	10	588	104	81	50.7	1	0.6	0	18	1	1	11	4	1	2244	3	667	5.9
4	MP group	79	12	0											1	6.93	7.6	90	190	3.49	3	35.8	28.8	37	604	105	92.6	100	1	1.1	0	14	0	1	11.6	1	0	2269	2	323	14.8
5	MP group	57	2	1	0.1429	0	0	0	0	0	0	0	0	0	2	6.73	7.9	87	278	2.05	3	31.6	25.1	20	592	62	3.6	11.3	1	2.9	0	12	0	0	9.9	2	1	35	3	60	95
6	MP group	60	24	1	0.5769	0.2308	0	2	2	0.3077	0.1923	0.0385	0	0.0769	1	8.3	6.7	71	104	4.16	3	36.7	26.7	11	581	102	4	36.6	1	1.4	0	12	0	0	11	2	1	0	3	596	8
7	MP group	69	6	1	0.1429	0.7143	1	1	3	0.7143	0.7143	0	0	0	2	7.71	8.8	51	371	2.17	0.5	28.5	27.4	13	509	17	78.8	100	1	1.3	0	12	0	0	11.7	4	1	291	3	134	36.2
8	MP group	60	5	0											2	5.88	4.4	56	120	2.1	3	28.5	30.9	11	660	106	8.3	100	1	1	0	16	1	1	10.3	2	1	0	3	456	8.4
9	MP group	51	1	1	0.6842	0.0526	0	2	3	0.1053	0.0526	0	0.0526	0.15	1	9.21	4	61	121	6.98	2	31.7	30.6	17	596	140	5.2	35	1	0.3	0	16	0	0	10.2	2	1	0	3	807	6.47
10	MP group	35	1	1	0.5	0.0556	0	1	1	0.0556	0.0556	0	0	0	2	8.93	13.4	61	200	4.09	3	24.3	29.9	10	505	108	13.8	100	1	3	0	20	0	1	12.2	3			1	367	13
11	MP group	77	0.67	0											1	7.52	5	73	222	1.41	3	29	28.5	32	571	99	128	100	1	1.6	0	18	0	1	9.1	4	1	1080	2	1000	4.66
12	MP group	52	12	1	0.1739	0.7391	0	1	3	0.7391	0.3913	0.3478	0	0	2	6.68	5.5	55	254	2.87	3	30	33.7	5	606		36.9	100	1	1.9	0	14	0	1	10.2	4	1	2404	3	463	9.12
13	MP group	22	0.5	1	0.8235	0.0588	0	2	2	0.1176	0.0588	0	0	0.0588	2	6.47	4	81	117	6.9	3	26.3	28.8	10	724	95	15.5	100	1	2.4	0	12	0	1	10.3	4	1	519	3	472	10.5
14	MP group	63	2	1	0.6667	0	0	2	1	0.3333	0	0	0.3333	0	2	9.08	5	57	183	3.65	3	36.7	21	7	424	75	33	100	1	1.5	0	10	0	0	9.9	1	0	1087	3	256	16.2
15	MP group	63	7	0											2	7.94	6	63	152	1.56	3	32.7	43.6	10	504	140	77.7	76.4	1	1.6	0	14	0	1	10.3	1	0	1261	3	125	38.7
16	MP group	60	2	0											2	9.05	10.8	72	202	2.12	3	24.1	32.6	57	454	52	29.9	100	1	2.2	0	18	0	1	12.3	1	0	643	1	120	41.4
17	MP group	56	2	0											1	5.79	8.5	92	131	1.81	3	34.3	22.9	14	987	95	27.2	62.8	1	1	0	12	0	0	11.8	2	1	0	3	427	13.4
18	MP group	67	1	1	0.1111	0.4444	1	2	1	0.6507	0.2698	0.1746	0.0317	0.1746	1	7.41	5.6	97	185	1.4	3	33.6	32.2	8	686	56	15	50.2	1	1.2	0	18	1	0	10.8	4	1	58	2	383	13
19	MP group	60	72	0											2	9.8	9.1	58	214	4.38	3	36.1	21.6	68	424	141	12.9	100	1	2.9	0	13	1	0	11	3			2	302	14.51
20	MP group	54	1	0											2	3.29	7.4	63	254	6.24	0	36.4	27.6	8	1112	110	11.6	52.6	1	1	0	12	1	0	12	2	1	0	3	243	19.12
21	MP group	26	1	0											2	6.02	5.3	70	140	3.61	3	32.1	30	2	731	61	12	100	1	1.7	0	16	1	1	10.8	2	1	0	2	547	8.5
22	MP group	69	6	0											2	5.91	7.5	89	133	3.27	0	35	24.9	11	641	75	57.4	38.6	1	1.3	0	14	0	0	10.6	3			2	351	11.9
23	MP group	61	6	1	0.8	0.1	0	2	1	0.2	0	0.1	0	0.1	1	7.41	8.3	70	332	5.47	3	29.3	28.2	23	697	51	6.2	73.9	1	1.6	0	16	0	0	10.3	2	1	10	2	831	5.3
24	MP group	52		0											2	6.97	5.7	72	278	3.09	3	33.4	34.5	8	584		5.3	100	1	2	0	19	1	1	10.2	1	0	4188	1	332	13
25	MP group	49	2	1	0.0541	0.8108	1	1	1	0.8378	0.6757	0.1351	0	0.027	1	8.24	5.7	86	222		3	26.6	30.7	21	661	110	62.5	1	0	100	1	16	1	1	12.4	2	1	0	2	361	15.8
26	MP group	51		0											2	4.55	12.4	68	145	3.2	3	34.4	34.3	5	847	122	165	100	1	11.8	1	12	0	0		1	0	3126	3	336	13.3
27	MP group	58	1	0											1	6.29	7.5	88	231	3	3	30.2	22.7	9	739	24	21.5	54.3	1	3.4	0	12	1	0	11.3	1	0	314	2	237	24.7
28	MP group	53	1	0											2	7.81	4.3	82	143	2.26	3	39.8	31.5	20	527	36	5.3	32.8	1	1.2	0	14	0	1		4	1	1581	1	148	33.39
29	MP group	43	12	1	0.5217	0.3479	0	2	1	0.3479	0.2609	0.087	0	0	2	5.51	10.2	91	237	3.19	2	36.3	31.2	13	740	96	12.8	79.7	1	2.3	0	14	0	1	10.4	2	1	0	2	691	5.99
30	MP group	53	1	0											2	4.13	14.9	83	177	2.26	3	16.7	31.1	16	916	115	135	1.1	0	100	1	20	1	1	12.5	4	1	909	2	146	34.4
31	MP group	55	0.67	0											2	7.65	11.7	69	138	3	3	33	24.5	13	533		29.6	100	1	0.1	0	14	0	1	10.4	2	1	0	3	800	4.79
32	MP group	62	3	1	0.5	0.3125	1	1	2	0.4063	0.0625	0.25	0.0938	0	2	6.9	12.7	69	156	1.96	3	38.3	34.7	10	571	120	2.2	39.5	1	1.1	0	16	0	1		2	1	2285	4	183	25.79
33	MP group	62	2	0											2	9.08	7	91	317	5	2	41	33	8	450	49	2	100	1	2	0	14	1	1	9.7	2	1	590	3	454	8.99
34	MP group	59	1	0											1	8.99	6.1	81	142	1.81	3	35	51.1	10	593	14	37.3	100	1	1.6	0	16	0	1	11.3	1	0	1538	2	291	20.55
35	MP group	49	1	0											2	6.05	17.6	72	233	0.67	1	29.5	34.2	33	667		140	22.9	1	2.9	0	18	0	1	9.2	2	1	2924	1	120	43.3
36	MP group	77	1	0											2	2.75	12.6	106	98		2	29.6	34.6	15	909	106	39.6	100	1	4	0	16	1	1	10.3	1	0	510	3	94	49.7
37	MP group	34	2	0											2	7.45	7.2	48	321	1.94	2	27.1	32.9	7	594	140	82	1	0	100	1	20	0	1	11.8	1	0	1858	2	92	64.4
38	MP group	44	120	1	0.5	0.1667	1	2	1	0.3334	0.1667	0	0	0.1667	1	5.1	28.7	80	141	1.9	3	32.4	23.8	12	1021	8	1.1	36.8	1	0.9	0	17	1	1	8.5	2	1	10	1	1023	4.65
39	MP group	47	1	1	0.0556	0.5556	1	2	2	0.7223	0.5556	0	0	0.1667	1	3.92	8.6	73	158	1.35	0	22.3	33.5	19	1267	48	33.5	100	1	2.1	0	22	0	1	10.9	2	1	9	2	549	10.3
40	MP group	65	0.67	0											2	4.25	8.2	63	151	10.22	3	26.7	31.6	21	862	108	16.2	32.4	1	1.2	0	18	1	1	10.5	2	1	0	2	382	11
41	MP group	59	0.67	0											2	6.78	8.1	58	262	5.86	3	25.9	30.3	25	585	140	150	0.5	0	100	1	19	1	1	11.9	4	1	0	2	700	5.51
42	MP group	53	1	0											1	7.6	16.6	82	444	2.57	2	31.6	32.1	10	699		36.5	100	1	1.5	0	19	1	1	11	1	0	1886	2	303	20
43	MP group	59	1	1	0.1429	0.4762	1	2	3	0.6667	0.0476	0.4286	0	0.1905	2	5.58	5.2	78	219	2.3	3	28.6	29.8	4	642	36	34.4	100	1	0.5	0	14	0	1	12.1	1	0	547	3	230	19.3
44	MP group	61	1.67	1	0.1429	0.8572	0	2	1	0.8572	0.4286	0.4286	0	0	1	8.76	12.5	70	143	1.55	2	25.8	34.3	32	604	16	71.1	44.4	1	1	0	14	0	1	10.9	1	0	649	2	247	23
45	MP group	40	1.5	0											2	7.57	6.7	71	223	2.59	4	36.1	34.7	25	569	94	4.8	86.6	1	2	0	13	1	1	10.9	1	0	2351	3	187	27.5
46	MP group	66	2	1	0.1538	0.4615	0	2	1	0.6154	0.4615	0	0	0.1538	1	8.95	8.3	89	218	1.67	3	36.1	31.1	21	584	90	78.1	87.5	1	2.3	0	12	0	1	10.7	2	1	90	2	713	7.1
47	MP group	77	12	0											2	8.21	7.2	88	256	3.52	2	32	27.7	7	473	95	36.2	100	1	1.6	0	10	0	0	9.9	1	0	1476	3	391	10.22
48	MP group	66	0.23	0											2	4.31	9.1	63	81	2.27	3	22.6	25	10	764	140	234	100	1	0.6	0	14	0	1	9.6	1	0	118	2	500	7.94
49	MP group	64	2	1	0.4103	0.1282	0	2	1	0.1795	0	0.1282	0	0.0513	2	4.33	20	67	360	2.73	2	23.1	32.2	9	770	140	76.1	100	1	1.4	0	18	1	1	10.1	1	0	194	2	500	7.99
50	MP group	57	2	1	0.1852	0.1852	0	2	2	0.5556	0.1111	0.0741	0.0741	0.2963	1	3.95	5.5	73	207	1.49	3	31.9	29	8	1092	111	26.7	100	1	2.2	0	16	0	1	10.4	2	1	0	2	409	12.96
51	MP group	70	1	1	0.25	0.125	1	0	0	0.25	0.125	0	0	0.125	2	6.03	11.2	76	403	2.32	1	29.2	28.7	10	565	102	34.9	0.3	0	100	1	18	1	1	10.3	1	0	470	2	700	5.32
52	MP group	81	0.67	0											2	9.69	4.9	73	183	5	3	29.5	25.1	6	406		3.3	100	1	3	0	14	0	1	9.3	4	1	0	3	800	4.43
53	MP group	53	5	1	0.76	0	0	1	1	0	0	0	0	0	2	9.81	6.3	95	136	1.64	3	39.4	34.9	6	417	97	3.9	67.9	1	1.4	0	10	0	0	8.8	1	0	411	2	455	9.26
54	MP group	71	12	1	0.8888	0	0	2	2	0	0	0	0	0	2	9.12	6.8	69	185	3.45	3	34.8	31.3	16	399		14.4	75.2	1	1	0	14	1	1	7.9	2	1	0	1	800	4.55
55	MP group	66	5	1	0.9286	0.0357	0	2	1	0.0357	0.0357	0	0	0	2	9.96	9.2	69	417	2.32	2	36.5	28.5	4	382	94	6.6	7.8	1	1.8	0	14	1	1	8.8	1	0	592	3	455	8.85
56	MP group	69	6	0											2	9.78	6.2	70	220	1.66	2	30.4	30.2	5	381	117	20.8	100	1	4.8	0	10	0	1	11	4	1	413	2	455	8.77
57	MP group	32	2	1	0	0.7143	0	1	2	0.7778	0.5714	0.1429	0	0.2857	2	7.54	21.9	43	332	1.94	3	25.5	19.2	7	622		43.6	0.3	0	86.4	1	18	1	1	11.8	1	0	1857	2	131	43.15
58	Control group	74	8	0											1	4.96	4.9	58	110	2.59	2	32.5	27.3	15	954		9.1	100	1	1.7	0	18	0	1	10.7	2	1	0	2	647	7.8
59	Control group	84	1	0											2	6.32	10.3	66	194	1.98	0	28.7	31.4	9	584	124	107	12.1	1	0.9	0	19	1	1	9.6	2	1	15	1	210	21.02
60	Control group	74	4	0											2	9.84	4.2	80	142	1.79	3	40.2	26.5	17	407	90	1.7	22.3	1	1.5	0	10	0	0	10.6	1	0	1757	2	131	44.6
61	Control group	56		0											2	3.43	8.7	97	105	1.13	3	35.8	25.9	18	1065	90	12.4	100	1	2.2	0	18	1	0		4	1	0	4	158	31
62	Control group	55	1	0											1	6.61	4.9	79	259	2	2	31.9	25.9		784							14	0	1	11.4	2	1	0	3	722	7.2
63	Control group	69	1	0											1	5.25	8.4	93	105	0.75	2	33.4	35.2	9	920	112	139	100	1	2.3	0	17	0	1	9.4	4	1	0	2	447	11.2
64	Control group	75	2	0											1	8.4	4.8	93	150	2		33.6	46.1	16	603	77	4.3	100	1	2.4	0	16	1	1		2	1	0	1	654	8
65	Control group	73	1	1	0.4167	0.0833	0	1	1	0.1667	0.0417	0.0417	0	0.0833	1	9.28	6.7	65	94	1.98	3	37.2	29.7	17	556	64	13.6	100	1	0.7	0	25	1	1		4	1	0	2	308	18
66	Control group	43	6	0											2	9.71	11.1	67	246	3.24	3	31	28	3	453	12.2	87	100	1	2	0	14	1	1	9.4	4	1	0	2	339	13.57
67	Control group	77	6	0											2	5.99	8.5	61	288	4.47	2	27.8	31.9	9	621	130	102	100	1	1.6	0	16	1	1	9.2	4	1	5	1	700	5.22
68	Control group	87	1	0											2	4.81	9.1	79	236	2	2	29.4	25.2	5	735	96	42.3	28.1	1	1	0	16	1	1	9	4	1	6	2	406	9.6
69	Control group	51	0.33	0											2	3.63	8.5	60	166	8.18	0	29.9	26.7	2	1032	49	4.7	23	1	1.1	0	18	1	1	9.5	4	1	7	2	1216	3
70	Control group	50	1	0											1	6.54	15.6	78	81	14.18	2	29.2	33.8	7	805	81	26.7	47.6	1	1.3	0	19	1	1	9.9	2	1	0	1	685	8
71	Control group	42	6	0											2	5.56	4	69	236	5.75	3	32.2	27.6	11	737	27	1.3	100	1	1.8	0	12	0	1	7.7	2	1	0	3	1000	3.91
72	Control group	66	6	0											1	9.17	5.3	50	124	3.26	2	29.1	26.5	1	787	140	44.8	12.2	1	2	0	16	0	1	9.2	2	1	0	3	599	7.7
73	Control group	59	7	0											1	7.7	5.9	84	248	3.29	2	31.3	22.1	13	678	80	10.1	50.8	1	0.9	0	16	0	1		2	1	0	4	868	5.8
74	Control group	67	2	1	0.8772	0.0526	0	2	0	0.1053	0.0526	0	0.0175	0.0351	2	5.85	14.3	75	233	3.62	3	30	35.6	6	650	124	51.4	31.7	1	0.8	0	18	0	1	9.3	2	1	0	3	397	10.35
75	Control group	82	1	0											2	8.99	16.1	55	287	3.06	1	23.6	34.2	10	432	79	154	23.1	1	2.5	0	14	0	1	11.9	4	1	13	1	800	4.42
76	Control group	86	2	0											1	5.7	3.8	77	132	4.28	3	32.8	32.9	5	682	36	22.2	15.2	1	2	0	16	0	1	10.2	2	1	0	3	243	23.3
77	Control group	65	12	0											1	8.21	6	83	135	5	3	34.4	34.4	27.8	631	74		100	1			12	0	0	10.9	4	1	0	3	900	5.45
78	Control group	19	6	0											2	3.48	4.7	70	85	4.77	3	38.9	21.6	4	580	34	1.2	5.7	1	0.1	0	12	0	0	9.8	2	1	0	3	800	5.94
79	Control group	62	12	0											2	4.1	7.8	74	184	2		31.4	25.9	10	897	79	30.4	60	1	1	0	12	0	0	9.5	2	1	0	2	800	4.68
80	Control group	30	12	1	0.8333	0.1667	0	2	1	0.1667	0.1667	0	0	0	2	4.89	4.7	82	272	2.41	2	31.2	34.5	4	875	67	2.1	21.7	1	0.8	0	15	0	0	10.8	2	1	0	1	912	4.5
81	Control group	67	3	0											1	8.86	10.2	92	173	1.78	1	38.4	36.1	6	594	81	20.7	100	1	2.4	0	14	0	1	11	4	1	0	4	900	5.41
82	Control group	56	12	0											1	6.98	12.5	56	313	6.82	2	30.1	26.7	20	745	121	7.3	45.9	1	1.6	0	18	0	1	9	2	1	0	3	700	7.5
83	Control group	64	2	0											2	8	6.2	48	170	3.52	2	22.5	24.3	7	500	36	13	29.8	1	1.6	0	17	1	1		1	0	1521	2	900	4.06
84	Control group	13	1	0											2	7.97	8.9	74	280	10.27	1	25.4	24	28	663	37	1	100	1	1.7	0	12	0	0		3			1	900	5.6
85	Control group	83	24	0											2	6.01	4.9	78	144	3.85	3	40.4	27	16	611	5	13.2	49.4	1	1.2	0	14	0	1	9	4	1	0	2	1000	4.96
86	Control group	47	2	0											2	5.81	4.6	70	163	1.73	2	37.2	21.4	5	696	35	1.5	47.8	1	1.1	0	12	0	0	9.3	2	1	0	3	844	4.4
87	Control group	10	0.47	0											2	6.09	5.6	83	264	1.9	2	39.5	23.8	7	794	64	6.5	13.2	1	1.2	0	12	1	0	9.9	2	1	0	1	700	7.9
88	Control group	60	1	0											1	6.51	6.4	63	187	4.23	2	22.9	28.9	22	782	150	101	80	1	2.1	0	19	1	1	11	4	1	30	3	597	8
89	Control group	67	12	0											1	8.78	4.2	84	70	3	3	30.8	16.5	25	592	47	90.7	0.4	0	100	1	18	1	1		4	1	0	2	600	8.65
90	Control group	66	12	0											2	5.21	8.1	77	226	2.55	2	36.8	27.2	6	720	72	9.9	28.5	1	0.2	0	14	0	1	6.1	2	1	5	2	518	6.8
91	Control group	70	2	0											2	7.27	7	100	170	2.39	0	42.1	22.5	17	484	29	1	12.7	1	0.7	0	10	0	0	8.6	1	0	452	1	700	5.32
92	Control group	70	1	0											2	7.85	5.9	82	124	2.98	3	25.1	31.3	13	500	72	1	52.4	1	1	0	13	1	0	8.4	4	1	0	2	225	18.6
93	Control group	37	25	0											2	5.7	7.7	81	132	0.96	2	32.9	26.9	7	738	61	4.4	39.2	1	1.9	0	14	0	1	9	2	1	0	2	87	51.2
94	Control group	80	6	0											1	5.98	8	84	136	10.51	2	34.4	41.8	13	800	106		0.9	0	2.8	0	14	1	1	8	4	1	0	1	601	8.3
95	Control group	43	2	1	0.5417	0.2083	0	2	2	0.375	0	0.2083	0.0833	0.0833	2	5.32	11.8	74	193	2.02	2	34.3	26.6	41	877	78	17.5	10.3	1	1.7	0	16	0	1	11.9	1	0	134	3	171	30.6
96	Control group	57	6	0											2	7.34	6.9	83	245	4.79	3	38.1	20.1	5	549	58	3.4	76.4	1	0.9	0	14	0	0	8.8	4	1	0	2	465	8.3
97	Control group	59	2	1	0.28	0.24	0	1	3	0.32	0.2	0.04	0	0.08	1	5.32	19.2	51	159	0.3	2	18.4	31.3	11	935	140	149	100	1	1.9	0	19	0	1	11.9	2	1	68	2	261	22
98	Control group	62	12	0											2	6.97	5.1	86	216	2.45	1	36.2	27.9	6	566	112	2	67	1	3	0	16	0	1		4	1	60	1	279	15.85
99	Control group	68	72	0											2	6.44	7.9	65	185	0.54		38.4	23	8	596	8	46.9	11.9	1	2.5	0	19	0	1	6.1	2	1	0	3	700	5.35
100	Control group	70	3	0											1	5.36	6.9	60	187	2.8	2	36.4	32.8	10	901	99	5.9	26.6	1	1.2	0	12	0	0	10.2	2	1	0	1	901	4.6
101	Control group	55	0.25	0											1	5.5	10.4	69	291	1.08	0.5	24.3	40	25	919	116	102	100	1	3.8	0	16	1	1	12.3	2	1	0	2	701	7.52
102	Control group	76	3	0											1	4.6	5.4	78	96			27.8	31.4	28	1008	59	26.6	51	1	1.2	0	12	0	0	12.1	2	1	0	2	800	6.05
103	Control group	41	1	0											1	5.69	4.5	57	25	4.08	3	33.5	21.1	12	940	39	14.9	26.7	1	1.2	0	12	0	0	11.3	2	1	0	3	803	6.82
104	Control group	53	8	0											2	5.39	8.8	55	425	2.51	3	30.8	32	2	727	129	55.2	45.4	1	0.8	0	18	0	1	10	2	1	15	3	832	4.2
105	Control group	56	1	0											1	3.79	3.2	60	115	5	4	32.1	29.8	15	976	90	41.3	11.4	1	1.1	0	18	0	1		2	1	0	1	830	6.17
106	Control group	68	0.5	1	0.2963	0.037	1	1	1	0.1851	0.037	0	0	0.1481	1	7.97	6.6	65	212	2.29	3	26.1	29.8	10	642	81	23.5	13.1	1	1.2	0	16	0	1	9.5	2	1	0	3	700	7.21
107	Control group	63	1	0											2	5.52	16.1	81	305		3	23.3	36.8		691		67.5					18	1	1		4	1	0	3	567	6.93
108	Control group	57	12	0											2	3.65	9.2	59	244	0.51	3	39.5	32.7	10	1006	68	21	100	1	8.2	1	12	1	1		2	1	0	2	709	5.47
109	Control group	50	36	0											2	7.62	5.8	101	138	4	1	38.2	19.6	14	520	11	1.7	18.1	1	1.1	0	16	1	1	9	2	1	0	2	708	5.62
110	Control group	78		0											1	10	3.3	87	63		1	33	27	14	508			21.8	1	2.4	0	16	0	1		4	1	182	2	700	7.02
111	Control group	77	4	0											1	8.26	12.1	104	571	2.48	3	30.2	45.7	12	609	94	133	0.8	0	100	1	18	1	1	11.8	4	1	0	1	890	5.33
